# Supplementary material for: Whole Genome Analysis of Pediococcus acidilactici XJ-24 and Its Role in Preventing Listeria monocytogenes ATCC® 19115TM Infection in C57BL/6 Mice
Source: Antibiotics (Basel). 2025 Mar 19;14(3):323. doi: 10.3390/antibiotics14030323 (PMC11939717; doi:10.3390/antibiotics14030323)
Supplement: Supplementary file 1 [file antibiotics-14-00323-s001.zip]

Archive with 1 entries (1 files):
- antibiotics-3498989-supplementary.pdf
